# Supplementary material for: Psychological, social factors, and smoking behavior mediated the effects of cannabis use on personality disorders: A Mendelian randomization study
Source: Front Psychiatry. 2025 May 15;16:1411587. doi: 10.3389/fpsyt.2025.1411587 (PMC12119549; doi:10.3389/fpsyt.2025.1411587)
Supplement: Supplementary file 1 [file DataSheet1.xlsx]

## Sheet: Table S1
Table. S1. Power calculations for univariable Mendelian randomization analyses(Discovery dataset)
Exposure	Outcome	SNPs	Proportion of variance in the exposure explained by the instrument (R2)	F-statistic(mean)	Power-statistic
CUD	OCPD	12	0.0536182	1550	0.1
CUD	APD	12	0.0536182	1550	0.1
CUD	DPD	12	0.0536182	1550	0.21
CUD	ASPD	12	0.0536182	1550	0.58
CUD	EUPD	12	0.0536182	1550	0.92
CUD	HPD	12	0.0536182	1550	0.12
CUD	PPD	12	0.0536182	1550	0.05
CUD	SPD	12	0.0536182	1550	0.94
CUD	PD	12	0.0536182	1550	0.99
LCU	OCPD	6	0.0106292	239	0.74
LCU	APD	6	0.0106292	239	0.05
LCU	DPD	6	0.0106292	239	0.06
LCU	ASPD	6	0.0106292	239	0.18
LCU	EUPD	4	0.00594534	270	0.6
LCU	HPD	6	0.0106292	239	0.06
LCU	PPD	6	0.0106292	239	0.07
LCU	SPD	6	0.0106292	239	0.05
LCU	PD	4	0.00594534	270	0.85
OCPD	CUD	5	0.102976	7749	0.05
APD	CUD	6	0.193505	12278	0.42
DPD	CUD	11	0.333019	11486	0.09
ASPD	CUD	5	0.190557	14636	0.1
EUPD	CUD	27	0.157538	2176	0.09
HPD	CUD	2	0.182784	37077	0.16
PPD	CUD	11	0.397392	13813	0.75
SPD	CUD	8	0.300011	14349	0.13
PD	CUD	47	0.144916	889	0.95
OCPD	LCU	7	0.160624	8654	0.13
APD	LCU	8	0.23602	11206	0.08
DPD	LCU	9	0.272092	11463	0.06
ASPD	LCU	6	0.222531	14217	0.21
EUPD	LCU	25	0.143504	2141	0.09
HPD	LCU	2	0.182784	37077	0.07
PPD	LCU	10	0.361813	13839	0.05
SPD	LCU	8	0.300011	14349	0.06
PD	LCU	46	0.142715	894	0.05

## Sheet: Table S2
Table. S2 Summary of MR analysis results
CUD	Methods	Forward analysis	SNPs	CUD on OCPD					Reverse analysis	SNPs	OCPD on CUD					LHC	Forward analysis	SNPs	LCU on OCPD					Reverse analysis	SNPs	OCPD on LHC
				OR	or_lci95	or_uci95	P-value	FDR-P			OR	or_lci95	or_uci95	P-value	FDR-P				OR	or_lci95	or_uci95	P-value	FDR-P			OR	or_lci95	or_uci95	P-value	FDR-P
	IVW		12	1.08665	0.789578	1.49549	0.610045	0.68625		5	1.00002	0.924681	1.08149	0.999	0.999			6	1.7864	0.910721	3.50406	0.091424	0.273		7	0.977204	0.938557	1.01744	0.262701	0.796
	MR Egger		12	1.67805	0.259599	10.847	0.598601			5	0.996092	0.83821	1.18371	0.967319				6	1.1154	0.184155	6.75581	0.91113			7	0.944573	0.875527	1.01906	0.200896
	Weighted median		12	1.0944	0.764106	1.56747	0.622616			5	0.998005	0.911546	1.09266	0.965542				6	1.67685	0.696175	4.03896	0.249103			7	0.981127	0.930074	1.03498	0.484659
	Methods		SNPs	CUD on APD						SNPs	APD on CUD							SNPs	LCU on APD						SNPs	APD on LHC
				OR	or_lci95	or_uci95	P-value	FDR-P			OR	or_lci95	or_uci95	P-value	FDR-P				OR	or_lci95	or_uci95	P-value	FDR-P			OR	or_lci95	or_uci95	P-value	FDR-P
	IVW		12	0.873633	0.54531	1.39964	0.574246	0.68625		6	1.03146	0.987292	1.07759	0.165389	0.495			6	0.996152	0.369194	2.6878	0.993925	0.994		8	0.987905	0.965971	1.01034	0.288099	0.796
	MR Egger		12	0.540394	0.0343913	8.49127	0.67074			6	1.10815	1.01674	1.20778	0.0795565				6	3.51941	0.3157	39.2342	0.36422			8	0.974879	0.937708	1.01352	0.246903
	Weighted median		12	0.951254	0.5404	1.67447	0.862482			6	1.05817	0.995153	1.12518	0.0710897				6	0.905141	0.287417	2.8505	0.864787			8	0.990374	0.961567	1.02004	0.52073
	Methods		SNPs	CUD on DPD						SNPs	DPD on CUD							SNPs	LCU on DPD						SNPs	DPD on LHC
				OR	or_lci95	or_uci95	P-value	FDR-P			OR	or_lci95	or_uci95	P-value	FDR-P				OR	or_lci95	or_uci95	P-value	FDR-P			OR	or_lci95	or_uci95	P-value	FDR-P
	IVW		12	0.799077	0.562179	1.1358	0.211221	0.4104		11	0.992418	0.952503	1.034	0.716296	0.831375			6	1.09894	0.491575	2.45672	0.818206	0.994		9	0.994642	0.959996	1.03054	0.766462	0.796
	MR Egger		12	1.41361	0.196174	10.1864	0.738308			11	0.945933	0.842165	1.06249	0.37293				6	3.28896	0.442401	24.4512	0.309406			9	0.99607	0.894844	1.10875	0.944598
	Weighted median		12	0.909957	0.574935	1.4402	0.687097			11	1.01223	0.958915	1.06851	0.659689				6	0.984204	0.327832	2.95474	0.977352			9	0.995387	0.960291	1.03177	0.800696
	Methods		SNPs	CUD on ASPD						SNPs	ASPD on CUD							SNPs	LCU on ASPD						SNPs	ASPD on LHC
				OR	or_lci95	or_uci95	P-value	FDR-P			OR	or_lci95	or_uci95	P-value	FDR-P				OR	or_lci95	or_uci95	P-value	FDR-P			OR	or_lci95	or_uci95	P-value	FDR-P
	IVW		12	1.43363	0.798072	2.57531	0.228097	0.4104		5	0.988447	0.928145	1.05267	0.717472	0.831375			6	1.46585	0.342662	6.27066	0.606049	0.994		6	1.02728	0.996007	1.05953	0.0879523	0.792
	MR Egger		12	10.7253	0.424442	271.018	0.180456			5	1.03663	0.907513	1.18412	0.632774				6	0.0747869	0.00634146	0.881987	0.108483			6	0.982042	0.89929	1.07241	0.707242
	Weighted median		12	1.95903	1.07253	3.57829	0.0286843			5	1.00006	0.931271	1.07393	0.998677				6	1.61176	0.353738	7.34376	0.537294			6	1.03008	0.986371	1.07573	0.180342
	Methods		SNPs	CUD on EUPD						SNPs	EUPD on CUD							SNPs	LCU on EUPD						SNPs	EUPD on LHC
				OR	or_lci95	or_uci95	P-value	FDR-P			OR	or_lci95	or_uci95	P-value	FDR-P				OR	or_lci95	or_uci95	P-value	FDR-P			OR	or_lci95	or_uci95	P-value	FDR-P
	IVW		12	1.228	1.06886	1.41082	0.00372577	0.016785		27	1.01107	0.947639	1.07875	0.739106	0.831375			4	1.44871	0.952951	2.20238	0.08283	0.273		25	1.01706	0.9718	1.06444	0.466328	0.796
	MR Egger		12	0.624013	0.286083	1.36112	0.26335			27	1.07114	0.925767	1.23933	0.364584				4	1.63807	0.0602479	44.5373	0.797211			25	1.04284	0.927979	1.17192	0.488165
	Weighted median		12	1.32746	1.08287	1.62731	0.00640745			27	1.00244	0.921128	1.09092	0.955047				4	1.37744	0.81867	2.31759	0.227697			25	1.01801	0.961216	1.07816	0.542239
	Methods		SNPs	CUD on HPD						SNPs	HPD on CUD							SNPs	LCU on HPD						SNPs	HPD on LHC
				OR	or_lci95	or_uci95	P-value	FDR-P			OR	or_lci95	or_uci95	P-value	FDR-P				OR	or_lci95	or_uci95	P-value	FDR-P			OR	or_lci95	or_uci95	P-value	FDR-P
	IVW		12	1.27693	0.538002	3.03075	0.579352	0.68625		2	0.982247	0.8873	1.08735	0.729825	0.831375			6	0.824909	0.114456	5.94527	0.848515	0.994		2	0.990405	0.930872	1.05375	0.760499	0.796
	MR Egger		12	7.01194	0.0481319	1021.51	0.461197											6	1.80989	0.00833694	392.913	0.839468
	Weighted median		12	1.33557	0.487164	3.66148	0.573875											6	0.795305	0.0870396	7.26693	0.83921
	Methods		SNPs	CUD on PPD						SNPs	PPD on CUD							SNPs	LCU on PPD						SNPs	PPD on LHC
				OR	or_lci95	or_uci95	P-value	FDR-P			OR	or_lci95	or_uci95	P-value	FDR-P				OR	or_lci95	or_uci95	P-value	FDR-P			OR	or_lci95	or_uci95	P-value	FDR-P
	IVW		12	1.02148	0.707616	1.47457	0.909641	0.91		11	1.03289	0.989344	1.07835	0.140879	0.495			6	0.828046	0.357383	1.91856	0.65984	0.994		10	1.00289	0.981174	1.02509	0.795907	0.796
	MR Egger		12	0.413739	0.0529432	3.23328	0.41984			11	0.943941	0.821745	1.08431	0.435751				6	1.11762	0.119726	10.4328	0.926964			10	1.0048	0.932239	1.08301	0.903404
	Weighted median		12	0.977574	0.591087	1.61677	0.92959			11	1.02785	0.972765	1.08606	0.328326				6	0.769985	0.252475	2.34826	0.645911			10	1.01101	0.980148	1.04284	0.488749
	Methods		SNPs	CUD on SPD						SNPs	SPD on CUD							SNPs	LCU on SPD						SNPs	SPD on LHC
				OR	or_lci95	or_uci95	P-value	FDR-P			OR	or_lci95	or_uci95	P-value	FDR-P				OR	or_lci95	or_uci95	P-value	FDR-P			OR	or_lci95	or_uci95	P-value	FDR-P
	IVW		12	1.64434	1.1311	2.39045	0.00917832	0.02754		8	1.01208	0.962004	1.06476	0.64286	0.831375			6	0.946074	0.390358	2.29291	0.902317	0.994		8	0.993974	0.971227	1.01725	0.608865	0.796
	MR Egger		12	1.73603	0.212869	14.158	0.617641			8	1.01325	0.873962	1.17474	0.867222				6	0.470832	0.0458432	4.83567	0.560623			8	0.97473	0.920982	1.03162	0.410505
	Weighted median		12	1.7675	1.09816	2.8448	0.0189951			8	1.03011	0.973063	1.09051	0.307427				6	0.956347	0.30987	2.95156	0.938125			8	0.990926	0.961837	1.0209	0.548763
	Methods		SNPs	CUD on PD						SNPs	PD on CUD							SNPs	LCU on PD						SNPs	PD on LHC
				OR	or_lci95	or_uci95	P-value	FDR-P			OR	or_lci95	or_uci95	P-value	FDR-P				OR	or_lci95	or_uci95	P-value	FDR-P			OR	or_lci95	or_uci95	P-value	FDR-P
	IVW		12	1.1859	1.06456	1.32106	0.00196065	0.016785		47	1.07445	1.00752	1.14583	0.0286582	0.261			4	1.39931	1.03331	1.89494	0.0298683	0.27		46	1.01819	0.974877	1.06343	0.416348	0.796
	MR Egger		12	0.904581	0.490419	1.6685	0.754774			47	0.93614	0.77116	1.13642	0.508082				4	0.540449	0.0668481	4.36938	0.622184			46	0.968753	0.850297	1.10371	0.635674
	Weighted median		12	1.14407	0.991629	1.31995	0.0650696			47	1.07264	0.977697	1.1768	0.138078				4	1.44312	1.01038	2.0612	0.043716			46	1.02021	0.966997	1.07635	0.464099

## Sheet: Table S3
Table. S3 Summary of sensitivity results
Exposure	Outcome	MR-Egger intercept				MR-PRESSO global test				Cochrane’s Q-IVW				Steiger test
		Intercept	SE	Pval		RSSobs	P-value	Outlier		Q	Q_df	Q_pval		Direction	Pval	Filtered SNPs
CUD	OCPD	-0.0468265	0.100977	0.652768		18.607	0.179	NA		15.5715	11	0.157799		TRUE	7.47537e-26	NA
	APD	0.0518084	0.14914	0.735506		21.3624	0.114	NA		17.341	11	0.0981856		TRUE	4.3249e-25	NA
	DPD	-0.0614946	0.106885	0.577779		8.28159	0.802	NA		7.02457	11	0.79709		TRUE	2.29637e-29	NA
	ASPD	-0.216716	0.174642	0.24296		26.8109	0.033	NA		22.5467	11	0.0204637		TRUE	1.52958e-22	NA
	EUPD	0.0729777	0.0422095	0.114511		13.0441	0.494	NA		10.2349	11	0.509392		TRUE	5.70107e-25	NA
	HPD	-0.183599	0.269607	0.511338		18.2744	0.159	NA		15.592	11	0.156964		TRUE	8.97765e-26	NA
	PPD	0.097471	0.111314	0.401768		10.3543	0.654	NA		8.37211	11	0.679634		TRUE	1.75341e-29	NA
	SPD	-0.00585229	0.113628	0.959938		6.6737	0.922	NA		5.66133	11	0.894979		TRUE	2.41255e-27	NA
	PD	0.0291967	0.0331399	0.398991		15.5219	0.323	NA		12.7508	11	0.309922		TRUE	7.88133e-19	NA
LCU	OCPD	0.0332951	0.0594635	0.605403		8.12225	0.376	NA		5.9824	5	0.307936		TRUE	1.66953e-36	NA
	APD	-0.0889952	0.0794447	0.325336		10.153	0.271	NA		6.64418	5	0.248476		TRUE	5.6388e-38	NA
	DPD	-0.0772745	0.0660941	0.307259		4.86102	0.656	NA		2.61498	5	0.759088		TRUE	5.83763e-41	NA
	ASPD	0.210278	0.0814154	0.0611482		22.3785	0.059	NA		12.1522	5	0.0327609		TRUE	6.00414e-35	NA
	EUPD	-0.00699832	0.0949793	0.947969		4.56093	0.494	rs10085617 rs9773390		2.62783	3	0.452632		TRUE	2.2236e-19	NA
	HPD	-0.0558197	0.178259	0.769824		9.47561	0.282	NA		7.1419	5	0.210299		TRUE	1.2306e-37	NA
	PPD	-0.021196	0.0737242	0.788006		6.23019	0.516	NA		4.68345	5	0.45572		TRUE	3.96405e-39	NA
	SPD	0.0494637	0.0770359	0.555766		7.59336	0.424	NA		5.40063	5	0.368966		TRUE	9.3697e-39	NA
	PD	0.0541954	0.060103	0.46238		1.61512	0.849	rs10085617 rs9773390		0.840223	3	0.839824		TRUE	3.30235e-17	NA
OCPD	CUD	0.0012868	0.0256749	0.963178		0.763994	0.971	NA		0.507777	4	0.97274		TRUE	5.46694e-11	NA
APD		-0.0391545	0.0206504	0.130831		7.01543	0.477	NA		4.90518	5	0.427561		TRUE	2.1243e-09	NA
DPD		0.0202926	0.0234173	0.408689		13.3862	0.381	NA		10.9838	10	0.358784		TRUE	1.01588e-15	NA
ASPD		-0.0285856	0.0354104	0.478583		10.7972	0.385	NA		4.93295	4	0.294247		TRUE	1.59028e-07	NA
EUPD		-0.0106551	0.0122943	0.394367		32.4666	0.269	NA		30.1974	26	0.259515		TRUE	3.04218e-38	NA
HPD		NA	NA	NA		NA	NA	NA		2.15902	1	0.141735		TRUE	0.000508745	NA
PPD		0.0394934	0.029598	0.214871		15.3082	0.271	NA		12.8214	10	0.233831		TRUE	2.06875e-12	NA
SPD		-0.000476256	0.0287584	0.987324		14.3533	0.155	NA		10.7037	7	0.152077		TRUE	3.36803e-12	NA
PD		0.0146841	0.00995865	0.147307		52.8449	0.299	NA		50.6322	46	0.295762		TRUE	7.29945e-82	NA
OCPD	LCU	0.0141723	0.0136877	0.347935		4.57718	0.778	NA		3.70772	6	0.71616		TRUE	0.000606937	NA
APD		0.00959807	0.0117085	0.443696		9.13807	0.468	NA		6.47688	7	0.485295		TRUE	2.60192e-05	NA
DPD		-0.000619435	0.0220877	0.97841		20.1378	0.062	NA		15.7732	8	0.0457441		TRUE	0.000421569	rs7039637
ASPD		0.0352698	0.032937	0.34456		5.4221	0.633	NA		3.68483	5	0.595623		TRUE	0.00308685	rs62021302
EUPD		-0.00431225	0.00941684	0.6513		47.808	0.012	NA		44.3327	24	0.00697831		TRUE	1.01906e-11	NA
HPD		NA	NA	NA		NA	NA	NA		3.36422	1	0.066627		TRUE	0.0766301	NA
PPD		-0.000889303	0.0171086	0.959819		9.69811	0.595	NA		7.71871	9	0.562724		TRUE	2.01402e-08	rs9808781
SPD		0.00838357	0.0113289	0.487225		8.00908	0.546	NA		6.12186	7	0.525595		TRUE	4.77894e-06	NA
PD		0.00543562	0.00684812	0.431607		75.8868	0.005	NA		72.2529	45	0.00611278		TRUE	4.24365e-33	rs911154

## Sheet: Table S4
Table S4 Mediation analysis
Exposure	Mediator	Total effect Effect size (95% CI)	Direct effect Effect size (95% CI)	Mediation effect
				Effect size (95% CI)	IE div TE(%)	P
CUD on EUPD	SCZ	0.205 (0.067, 0.344)	0.185 (0.045, 0.325)	0.205 (0.067, 0.344)	0.0981131	0.0299115
	ADHD	0.205 (0.067, 0.344)	0.187 (0.043, 0.331)	0.018 (-0.020, 0.057)	0.0898181	0.307467
	MDD	0.205 (0.067, 0.344)	0.163 (0.020, 0.307)	0.042 (0.004, 0.080)	0.204283	0.0277822
	SI	0.205 (0.067, 0.344)	0.172 (0.024, 0.320)	0.033 (-0.017, 0.084)	0.162472	0.175273
	Neuroticism	0.205 (0.067, 0.344)	0.161 (0.020, 0.303)	0.044 (0.016, 0.072)	0.214996	0.00169037
	EA	0.205 (0.067, 0.344)	0.198 (0.059, 0.338)	0.007 (-0.004, 0.018)	0.0343664	0.185344
	CP	0.205 (0.067, 0.344)	0.205 (0.067, 0.344)	0.000 (-0.004, 0.004)	-0.00021748	0.975083
	HI	0.205 (0.067, 0.344)	0.195 (0.054, 0.335)	0.011 (-0.012, 0.033)	0.0520891	0.330483
	SmkInit	0.205 (0.067, 0.344)	0.174 (0.033, 0.316)	0.031 (0.005, 0.057)	0.15117	0.0191136
	CigDay	0.205 (0.067, 0.344)	0.200 (0.061, 0.339)	0.005 (-0.006, 0.017)	0.0253256	0.343763
	DrnkWk	0.205 (0.067, 0.344)	0.189 (0.048, 0.330)	0.016 (-0.007, 0.040)	0.0799055	0.146073
CUD on SPD	SCZ	0.497 (0.123, 0.871)	0.469 (0.094, 0.845)	0.028 (-0.002, 0.058)	0.0560305	0.0621535
	ADHD	0.497 (0.123, 0.871)	0.497 (0.119, 0.876)	0.000 (-0.058, 0.058)	0.000234026	0.995858
	MDD	0.497 (0.123, 0.871)	0.486 (0.108, 0.863)	0.012 (-0.041, 0.064)	0.0235483	0.63815
	SI	0.497 (0.123, 0.871)	0.426 (0.029, 0.823)	0.071 (-0.060, 0.203)	0.143358	0.265452
	Neuroticism	0.497 (0.123, 0.871)	0.476 (0.100, 0.852)	0.022 (-0.016, 0.059)	0.0433478	0.250384
	EA	0.497 (0.123, 0.871)	0.500 (0.126, 0.875)	-0.003 (-0.017, 0.011)	-0.00585584	0.621115
	CP	0.497 (0.123, 0.871)	0.497 (0.123, 0.872)	0.000 (-0.007, 0.007)	-3.51324e-05	0.975601
	HI	0.497 (0.123, 0.871)	0.485 (0.107, 0.863)	0.012 (-0.041, 0.065)	0.0243633	0.641431
	SmkInit	0.497 (0.123, 0.871)	0.472 (0.096, 0.848)	0.025 (-0.012, 0.062)	0.0499572	0.17017
	CigDay	0.497 (0.123, 0.871)	0.489 (0.114, 0.865)	0.008 (-0.019, 0.035)	0.0158537	0.54246
	DrnkWk	0.497 (0.123, 0.871)	0.479 (0.102, 0.855)	0.019 (-0.024, 0.061)	0.0377726	0.34567
CUD on PD	SCZ	0.171 (0.063, 0.278)	0.142 (0.031, 0.252)	0.029 (0.005, 0.053)	0.168834	0.0191245
	ADHD	0.171 (0.063, 0.278)	0.156 (0.044, 0.268)	0.014 (-0.016, 0.045)	0.08381	0.319523
	MDD	0.171 (0.063, 0.278)	0.126 (0.011, 0.240)	0.045 (0.007, 0.083)	0.263247	0.020475
	SI	0.171 (0.063, 0.278)	0.135 (0.020, 0.250)	0.036 (-0.005, 0.076)	0.208715	0.0738032
	Neuroticism	0.171 (0.063, 0.278)	0.123 (0.011, 0.234)	0.048 (0.020, 0.075)	0.27946	0.000676312
	EA	0.171 (0.063, 0.278)	0.164 (0.055, 0.272)	0.007 (-0.003, 0.017)	0.0399571	0.169221
	CP	0.171 (0.063, 0.278)	0.171 (0.063, 0.279)	0.000 (-0.005, 0.005)	-0.000450391	0.97507
	HI	0.171 (0.063, 0.278)	0.144 (0.034, 0.254)	0.026 (0.005, 0.048)	0.153302	0.0149821
	SmkInit	0.171 (0.063, 0.278)	0.153 (0.044, 0.262)	0.017 (0.001, 0.034)	0.101966	0.0328485
	CigDay	0.171 (0.063, 0.278)	0.163 (0.054, 0.271)	0.008 (-0.002, 0.018)	0.0451259	0.110559
	DrnkWk	0.171 (0.063, 0.278)	0.162 (0.053, 0.271)	0.008 (-0.006, 0.022)	0.0481676	0.215502
